# Supplementary material for: Transcriptomic Analysis Reveals an NRF2-Mediated Redox and Metabolic Reprogramming in Sorafenib-Resistant Hepatocellular Carcinoma Cells
Source: BioTech (Basel). 2026 Feb 11;15(1):18. doi: 10.3390/biotech15010018 (PMC12921911; doi:10.3390/biotech15010018)
Supplement: Supplementary file 1 [file biotech-15-00018-s001.zip]

Archive with 1 entries (1 files):
- 1. Suppl Table 1 (GSEA_UP).xlsx
