# Supplementary material for: Transcriptomic Analysis Reveals an NRF2-Mediated Redox and Metabolic Reprogramming in Sorafenib-Resistant Hepatocellular Carcinoma Cells
Source: BioTech (Basel). 2026 Feb 11;15(1):18. doi: 10.3390/biotech15010018 (PMC12921911; doi:10.3390/biotech15010018)
Supplement: Supplementary file 1 [file biotech-15-00018-s001.zip › 1. Suppl Table 1 (GSEA_UP).xlsx]

## Sheet: Foglio1
Supplementary Table 1. Gene Set Enrichment Analysis (GSEA). Molecular pathways significantly enriched for overexpressed genes in sorafenib-resistant cells
GS	GS DETAILS		SIZE	ES (enrichment score) 1	NES (normalized ES) 2	NOM p-val 3	FDR q-val 4	RANK AT MAX	LEADING EDGE
1	REACTOME_TRANSLATION		268	0.63	4.03	0	0	3775	tags=70%, list=23%, signal=89%
2	HALLMARK_MYC_TARGETS_V1		185	0.65	3.99	0	0	3573	tags=63%, list=21%, signal=80%
3	REACTOME_EUKARYOTIC_TRANSLATION_INITIATION		96	0.73	3.95	0	0	3655	tags=92%, list=22%, signal=117%
4	REACTOME_INFLUENZA_INFECTION		129	0.68	3.91	0	0	3432	tags=78%, list=21%, signal=98%
5	REACTOME_EUKARYOTIC_TRANSLATION_ELONGATION		73	0.73	3.81	0	0	3069	tags=88%, list=18%, signal=107%
6	REACTOME_SELENOAMINO_ACID_METABOLISM		95	0.67	3.8	0	0	3069	tags=78%, list=18%, signal=95%
7	REACTOME_RRNA_PROCESSING		175	0.65	3.78	0	0	3083	tags=68%, list=19%, signal=83%
8	REACTOME_NEGATIVE_REGULATION_OF_NOTCH4_SIGNALING		51	0.77	3.77	0	0	2301	tags=73%, list=14%, signal=84%
9	REACTOME_RESPONSE_OF_EIF2AK4_GCN2_TO_AMINO_ACID_DEFICIENCY		80	0.72	3.74	0	0	3069	tags=85%, list=18%, signal=104%
10	REACTOME_PROCESSING_OF_CAPPED_INTRON_CONTAINING_PRE_MRNA		228	0.57	3.7	0	0	5332	tags=72%, list=32%, signal=104%
11	HALLMARK_OXIDATIVE_PHOSPHORYLATION		191	0.62	3.69	0	0	4570	tags=75%, list=27%, signal=103%
12	REACTOME_ACTIVATION_OF_THE_MRNA_UPON_BINDING_OF_THE_CAP_BINDING_COMPLEX_AND_EIFS_AND_SUBSEQUENT_BINDING_TO_43S		51	0.76	3.69	0	0	3775	tags=96%, list=23%, signal=124%
13	REACTOME_NONSENSE_MEDIATED_DECAY_NMD		94	0.67	3.65	0	0	3146	tags=77%, list=19%, signal=94%
14	REACTOME_SRP_DEPENDENT_COTRANSLATIONAL_PROTEIN_TARGETING_TO_MEMBRANE		91	0.68	3.64	0	0	3775	tags=86%, list=23%, signal=110%
15	REACTOME_RESPIRATORY_ELECTRON_TRANSPORT		99	0.65	3.62	0	0	3887	tags=68%, list=23%, signal=88%
16	REACTOME_REGULATION_OF_RUNX3_EXPRESSION_AND_ACTIVITY		52	0.74	3.62	0	0	2301	tags=73%, list=14%, signal=85%
17	REACTOME_APC_C_CDH1_MEDIATED_DEGRADATION_OF_CDC20_AND_OTHER_APC_C_CDH1_TARGETED_PROTEINS_IN_LATE_MITOSIS_EARLY_G1		72	0.69	3.59	0	0	2301	tags=60%, list=14%, signal=69%
18	REACTOME_REGULATION_OF_HMOX1_EXPRESSION_AND_ACTIVITY		62	0.7	3.56	0	0	2301	tags=65%, list=14%, signal=75%
19	REACTOME_RESPIRATORY_ELECTRON_TRANSPORT_ATP_SYNTHESIS_BY_CHEMIOSMOTIC_COUPLING_AND_HEAT_PRODUCTION_BY_UNCOUPLING_PROTEINS		121	0.61	3.53	0	0	3887	tags=64%, list=23%, signal=84%
20	REACTOME_MRNA_SPLICING		179	0.57	3.52	0	0	5280	tags=70%, list=32%, signal=102%
21	REACTOME_CYTOPROTECTION_BY_HMOX1		116	0.61	3.52	0	0	3658	tags=60%, list=22%, signal=77%
22	REACTOME_AUF1_HNRNP_D0_BINDS_AND_DESTABILIZES_MRNA		52	0.73	3.51	0	0	2301	tags=69%, list=14%, signal=80%
23	REACTOME_APC_C_MEDIATED_DEGRADATION_OF_CELL_CYCLE_PROTEINS		85	0.64	3.51	0	0	2301	tags=52%, list=14%, signal=60%
24	REACTOME_DEFECTIVE_CFTR_CAUSES_CYSTIC_FIBROSIS		59	0.7	3.48	0	0	2301	tags=68%, list=14%, signal=78%
25	HALLMARK_MTORC1_SIGNALING		186	0.56	3.47	0	0	3488	tags=54%, list=21%, signal=68%
26	REACTOME_REGULATION_OF_MRNA_STABILITY_BY_PROTEINS_THAT_BIND_AU_RICH_ELEMENTS		82	0.65	3.46	0	0	2301	tags=56%, list=14%, signal=65%
27	REACTOME_REGULATION_OF_EXPRESSION_OF_SLITS_AND_ROBOS		149	0.59	3.44	0	0	2749	tags=68%, list=17%, signal=80%
28	REACTOME_CELLULAR_RESPONSE_TO_HYPOXIA		70	0.65	3.44	0	0	2301	tags=61%, list=14%, signal=71%
29	REACTOME_SWITCHING_OF_ORIGINS_TO_A_POST_REPLICATIVE_STATE		89	0.63	3.43	0	0	2301	tags=51%, list=14%, signal=58%
30	REACTOME_DEGRADATION_OF_AXIN		53	0.7	3.42	0	0	2495	tags=68%, list=15%, signal=80%
31	REACTOME_SCF_SKP2_MEDIATED_DEGRADATION_OF_P27_P21		58	0.68	3.41	0	0	2301	tags=62%, list=14%, signal=72%
32	REACTOME_HIV_INFECTION		213	0.54	3.4	0	0	3693	tags=61%, list=22%, signal=77%
33	REACTOME_REGULATION_OF_RAS_BY_GAPS		66	0.66	3.4	0	0	2301	tags=55%, list=14%, signal=63%
34	REACTOME_STABILIZATION_OF_P53		54	0.71	3.39	0	0	2301	tags=65%, list=14%, signal=75%
35	REACTOME_DEGRADATION_OF_DVL		55	0.68	3.38	0	0	2301	tags=64%, list=14%, signal=74%
36	REACTOME_DEGRADATION_OF_GLI1_BY_THE_PROTEASOME		57	0.69	3.37	0	0	2301	tags=67%, list=14%, signal=77%
37	REACTOME_RRNA_MODIFICATION_IN_THE_NUCLEUS_AND_CYTOSOL		58	0.67	3.36	0	0	4420	tags=81%, list=27%, signal=110%
38	REACTOME_DNA_REPLICATION_PRE_INITIATION		82	0.61	3.36	0	0	2301	tags=44%, list=14%, signal=51%
39	REACTOME_ORC1_REMOVAL_FROM_CHROMATIN		69	0.67	3.34	0	0	2301	tags=55%, list=14%, signal=64%
40	REACTOME_DECTIN_1_MEDIATED_NONCANONICAL_NF_KB_SIGNALING		59	0.68	3.31	0	0	2301	tags=64%, list=14%, signal=74%
41	REACTOME_MITOCHONDRIAL_TRANSLATION		94	0.62	3.31	0	0	4570	tags=69%, list=27%, signal=95%
42	REACTOME_SEPARATION_OF_SISTER_CHROMATIDS		182	0.51	3.31	0	0	3432	tags=48%, list=21%, signal=60%
43	REACTOME_G1_S_DNA_DAMAGE_CHECKPOINTS		65	0.64	3.3	0	0	2301	tags=55%, list=14%, signal=64%
44	REACTOME_ASSEMBLY_OF_THE_PRE_REPLICATIVE_COMPLEX		66	0.67	3.27	0	0	2301	tags=55%, list=14%, signal=63%
45	REACTOME_PTEN_REGULATION		134	0.53	3.24	0	0	3957	tags=56%, list=24%, signal=73%
46	REACTOME_REGULATION_OF_PTEN_STABILITY_AND_ACTIVITY		66	0.66	3.24	0	0	2495	tags=61%, list=15%, signal=71%
47	REACTOME_MRNA_SPLICING_MINOR_PATHWAY		50	0.67	3.21	0	0	4752	tags=82%, list=29%, signal=114%
48	REACTOME_METABOLISM_OF_POLYAMINES		58	0.67	3.21	0	0	2297	tags=64%, list=14%, signal=74%
49	REACTOME_NUCLEOTIDE_EXCISION_REPAIR		103	0.58	3.2	0	0	4877	tags=63%, list=29%, signal=89%
50	REACTOME_CELLULAR_RESPONSE_TO_STARVATION		131	0.56	3.2	0	0	3853	tags=74%, list=23%, signal=96%
51	REACTOME_COMPLEX_I_BIOGENESIS		55	0.65	3.2	0	0	3887	tags=69%, list=23%, signal=90%
52	REACTOME_CROSS_PRESENTATION_OF_SOLUBLE_EXOGENOUS_ANTIGENS_ENDOSOMES		48	0.67	3.19	0	0	2297	tags=67%, list=14%, signal=77%
53	REACTOME_CYTOSOLIC_TRNA_AMINOACYLATION		24	0.82	3.18	0	0	1605	tags=79%, list=10%, signal=87%
54	REACTOME_MITOTIC_G2_G2_M_PHASES		189	0.51	3.18	0	0	2301	tags=40%, list=14%, signal=46%
55	HALLMARK_UNFOLDED_PROTEIN_RESPONSE		108	0.58	3.18	0	0	4831	tags=77%, list=29%, signal=108%
56	REACTOME_TRANSCRIPTION_COUPLED_NUCLEOTIDE_EXCISION_REPAIR_TC_NER		73	0.61	3.17	0	0	4877	tags=67%, list=29%, signal=95%
57	REACTOME_THE_ROLE_OF_GTSE1_IN_G2_M_PROGRESSION_AFTER_G2_CHECKPOINT		72	0.63	3.15	0	0	2301	tags=58%, list=14%, signal=67%
58	REACTOME_CYCLIN_A_CDK2_ASSOCIATED_EVENTS_AT_S_PHASE_ENTRY		82	0.59	3.14	0	0	4095	tags=67%, list=25%, signal=89%
59	REACTOME_DNA_REPLICATION		123	0.55	3.14	0	0	2301	tags=37%, list=14%, signal=43%
60	REACTOME_HOST_INTERACTIONS_OF_HIV_FACTORS		120	0.55	3.12	0	0	3432	tags=67%, list=21%, signal=83%
61	REACTOME_ASYMMETRIC_LOCALIZATION_OF_PCP_PROTEINS		62	0.61	3.12	0	0	2301	tags=60%, list=14%, signal=69%
62	REACTOME_FORMATION_OF_TC_NER_PRE_INCISION_COMPLEX		50	0.65	3.1	0	0	4877	tags=84%, list=29%, signal=118%
63	REACTOME_DOWNSTREAM_SIGNALING_EVENTS_OF_B_CELL_RECEPTOR_BCR		77	0.59	3.09	0	0	2301	tags=52%, list=14%, signal=60%
64	REACTOME_CELLULAR_RESPONSE_TO_CHEMICAL_STRESS		150	0.52	3.08	0	0	3973	tags=59%, list=24%, signal=77%
65	REACTOME_GLOBAL_GENOME_NUCLEOTIDE_EXCISION_REPAIR_GG_NER		78	0.56	3.08	0	0	4361	tags=53%, list=26%, signal=71%
66	REACTOME_SIGNALING_BY_ROBO_RECEPTORS		193	0.52	3.07	0	0	2915	tags=61%, list=18%, signal=73%
67	REACTOME_UCH_PROTEINASES		88	0.58	3.06	0	0	3677	tags=56%, list=22%, signal=71%
68	REACTOME_HIV_LIFE_CYCLE		138	0.54	3.06	0	0	4614	tags=67%, list=28%, signal=91%
69	HALLMARK_PROTEIN_SECRETION		91	0.56	3.06	0	0	4605	tags=80%, list=28%, signal=110%
70	REACTOME_S_PHASE		157	0.52	3.05	0	0	4766	tags=55%, list=29%, signal=76%
71	REACTOME_SIGNALING_BY_NOTCH4		78	0.57	3.03	0	0	2301	tags=51%, list=14%, signal=59%
72	REACTOME_REGULATION_OF_RUNX2_EXPRESSION_AND_ACTIVITY		71	0.57	3.02	0	0	2301	tags=55%, list=14%, signal=63%
73	REACTOME_UB_SPECIFIC_PROCESSING_PROTEASES		169	0.47	3	0	0	4766	tags=59%, list=29%, signal=81%
74	REACTOME_MITOTIC_METAPHASE_AND_ANAPHASE		222	0.5	2.99	0	0	3432	tags=47%, list=21%, signal=58%
75	REACTOME_THE_CITRIC_ACID_TCA_CYCLE_AND_RESPIRATORY_ELECTRON_TRANSPORT		168	0.53	2.99	0	0	3887	tags=58%, list=23%, signal=75%
76	REACTOME_RNA_POLYMERASE_II_TRANSCRIBES_SNRNA_GENES		74	0.57	2.99	0	0	5042	tags=72%, list=30%, signal=102%
77	REACTOME_TRNA_AMINOACYLATION		42	0.64	2.98	0	0	1605	tags=50%, list=10%, signal=55%
78	REACTOME_TRANSPORT_OF_MATURE_TRANSCRIPT_TO_CYTOPLASM		76	0.56	2.98	0	0	5332	tags=76%, list=32%, signal=112%
79	REACTOME_G2_M_CHECKPOINTS		143	0.5	2.98	0	0	2350	tags=31%, list=14%, signal=36%
80	REACTOME_CLEC7A_DECTIN_1_SIGNALING		96	0.53	2.96	0	0	3664	tags=58%, list=22%, signal=74%
81	REACTOME_SNRNP_ASSEMBLY		50	0.62	2.96	0	0	3443	tags=66%, list=21%, signal=83%
82	REACTOME_DUAL_INCISION_IN_TC_NER		60	0.6	2.96	0	0	4877	tags=67%, list=29%, signal=94%
83	REACTOME_INTERLEUKIN_1_SIGNALING		97	0.53	2.95	0	0	3664	tags=57%, list=22%, signal=72%
84	REACTOME_M_PHASE		365	0.47	2.95	0	0	3658	tags=43%, list=22%, signal=54%
85	REACTOME_DEUBIQUITINATION		242	0.44	2.93	0	0	4766	tags=55%, list=29%, signal=76%
86	REACTOME_MITOTIC_G1_PHASE_AND_G1_S_TRANSITION		140	0.49	2.92	0	0	4095	tags=46%, list=25%, signal=61%
87	REACTOME_TRANSCRIPTIONAL_REGULATION_BY_RUNX3		93	0.55	2.91	0	0	3735	tags=59%, list=22%, signal=76%
88	REACTOME_TRANSCRIPTION_OF_THE_HIV_GENOME		66	0.55	2.87	0	0	4799	tags=73%, list=29%, signal=102%
89	REACTOME_FCERI_MEDIATED_NF_KB_ACTIVATION		81	0.55	2.87	0	0	2301	tags=49%, list=14%, signal=57%
90	REACTOME_DEGRADATION_OF_BETA_CATENIN_BY_THE_DESTRUCTION_COMPLEX		83	0.54	2.86	0	0	2438	tags=53%, list=15%, signal=62%
91	REACTOME_ABC_TRANSPORTER_DISORDERS		75	0.55	2.85	0	0	2301	tags=55%, list=14%, signal=63%
92	REACTOME_PROGRAMMED_CELL_DEATH		192	0.45	2.85	0	0	2301	tags=39%, list=14%, signal=44%
93	REACTOME_MAPK6_MAPK4_SIGNALING		86	0.52	2.85	0	0	2438	tags=51%, list=15%, signal=60%
94	REACTOME_VIRAL_MESSENGER_RNA_SYNTHESIS		43	0.61	2.83	0	0	4614	tags=77%, list=28%, signal=106%
95	REACTOME_UNFOLDED_PROTEIN_RESPONSE_UPR		86	0.52	2.83	0	0	4809	tags=67%, list=29%, signal=94%
96	REACTOME_GENE_AND_PROTEIN_EXPRESSION_BY_JAK_STAT_SIGNALING_AFTER_INTERLEUKIN_12_STIMULATION		30	0.66	2.82	0	0	2345	tags=57%, list=14%, signal=66%
97	REACTOME_N_GLYCAN_TRIMMING_IN_THE_ER_AND_CALNEXIN_CALRETICULIN_CYCLE		34	0.64	2.82	0	0	4437	tags=79%, list=27%, signal=108%
98	HALLMARK_DNA_REPAIR		144	0.48	2.81	0	0	4439	tags=51%, list=27%, signal=69%
99	REACTOME_HIV_TRANSCRIPTION_INITIATION		45	0.59	2.81	0	0	4692	tags=71%, list=28%, signal=99%
100	REACTOME_SUMOYLATION_OF_UBIQUITINYLATION_PROTEINS		37	0.61	2.81	0	0	3432	tags=65%, list=21%, signal=82%
101	REACTOME_INTERACTIONS_OF_REV_WITH_HOST_CELLULAR_PROTEINS		34	0.63	2.79	0	0	3432	tags=68%, list=21%, signal=85%
102	REACTOME_NS1_MEDIATED_EFFECTS_ON_HOST_PATHWAYS		37	0.63	2.79	0	0	3432	tags=68%, list=21%, signal=85%
103	REACTOME_PCP_CE_PATHWAY		90	0.51	2.79	0	0	2301	tags=53%, list=14%, signal=62%
104	REACTOME_ENDOSOMAL_SORTING_COMPLEX_REQUIRED_FOR_TRANSPORT_ESCRT		28	0.68	2.79	0	0	2301	tags=64%, list=14%, signal=74%
105	REACTOME_HEDGEHOG_LIGAND_BIOGENESIS		63	0.55	2.76	0	0	2301	tags=59%, list=14%, signal=68%
106	REACTOME_IRE1ALPHA_ACTIVATES_CHAPERONES		47	0.6	2.76	0	0	4809	tags=74%, list=29%, signal=104%
107	REACTOME_CRISTAE_FORMATION		29	0.68	2.76	0	0	4199	tags=76%, list=25%, signal=101%
108	REACTOME_HCMV_LATE_EVENTS		75	0.52	2.75	0	0	3432	tags=44%, list=21%, signal=55%
109	REACTOME_RNA_POLYMERASE_III_TRANSCRIPTION		39	0.59	2.74	0	0	5345	tags=69%, list=32%, signal=102%
110	REACTOME_TP53_REGULATES_METABOLIC_GENES		84	0.51	2.73	0	0	4363	tags=56%, list=26%, signal=75%
111	REACTOME_SIGNALING_BY_TGF_BETA_RECEPTOR_COMPLEX		70	0.54	2.73	0	0	5296	tags=70%, list=32%, signal=102%
112	REACTOME_MITOTIC_PROPHASE		105	0.49	2.72	0	0	4122	tags=44%, list=25%, signal=58%
113	REACTOME_TRNA_PROCESSING_IN_THE_NUCLEUS		55	0.55	2.7	0	0	3432	tags=53%, list=21%, signal=66%
114	REACTOME_SUMOYLATION_OF_DNA_REPLICATION_PROTEINS		44	0.57	2.7	0	0	3490	tags=55%, list=21%, signal=69%
115	REACTOME_TRANSPORT_OF_MATURE_MRNAS_DERIVED_FROM_INTRONLESS_TRANSCRIPTS		40	0.61	2.7	0	0	3573	tags=65%, list=21%, signal=83%
116	REACTOME_MRNA_CAPPING		27	0.66	2.69	0	0	4614	tags=85%, list=28%, signal=118%
117	REACTOME_CELL_CYCLE_CHECKPOINTS		265	0.46	2.69	0	0	3658	tags=38%, list=22%, signal=49%
118	REACTOME_CALNEXIN_CALRETICULIN_CYCLE		25	0.68	2.69	0	0	4437	tags=84%, list=27%, signal=114%
119	REACTOME_RUNX1_REGULATES_TRANSCRIPTION_OF_GENES_INVOLVED_IN_DIFFERENTIATION_OF_HSCS		95	0.49	2.69	0	0	2301	tags=38%, list=14%, signal=44%
120	REACTOME_INTERACTIONS_OF_VPR_WITH_HOST_CELLULAR_PROTEINS		35	0.61	2.69	0	0	3432	tags=66%, list=21%, signal=83%
121	REACTOME_DNA_DAMAGE_RECOGNITION_IN_GG_NER		36	0.61	2.68	0	0	2986	tags=56%, list=18%, signal=68%
122	REACTOME_ANTIVIRAL_MECHANISM_BY_IFN_STIMULATED_GENES		72	0.52	2.64	0	0	3679	tags=60%, list=22%, signal=76%
123	REACTOME_FORMATION_OF_RNA_POL_II_ELONGATION_COMPLEX		55	0.53	2.64	0	0	4799	tags=75%, list=29%, signal=104%
124	REACTOME_SYNTHESIS_OF_ACTIVE_UBIQUITIN_ROLES_OF_E1_AND_E2_ENZYMES		28	0.64	2.64	0	0	4220	tags=82%, list=25%, signal=110%
125	REACTOME_APOPTOSIS		170	0.44	2.64	0	0	3658	tags=46%, list=22%, signal=59%
126	REACTOME_RHOBTB_GTPASE_CYCLE		34	0.63	2.64	0	0	2977	tags=53%, list=18%, signal=64%
127	REACTOME_TRANSPORT_OF_THE_SLBP_DEPENDANT_MATURE_MRNA		34	0.61	2.63	0	0	3573	tags=65%, list=21%, signal=82%
128	REACTOME_RNA_POLYMERASE_III_TRANSCRIPTION_INITIATION_FROM_TYPE_1_PROMOTER		26	0.64	2.63	0	0	4103	tags=65%, list=25%, signal=87%
129	REACTOME_CELLULAR_RESPONSE_TO_HEAT_STRESS		93	0.48	2.63	0	0	4294	tags=58%, list=26%, signal=78%
130	REACTOME_FORMATION_OF_THE_EARLY_ELONGATION_COMPLEX		31	0.63	2.61	0	0	4614	tags=77%, list=28%, signal=107%
131	REACTOME_INTERLEUKIN_1_FAMILY_SIGNALING		129	0.44	2.61	0	0	3664	tags=49%, list=22%, signal=62%
132	REACTOME_REGULATION_OF_HSF1_MEDIATED_HEAT_SHOCK_RESPONSE		75	0.49	2.6	0	0	5332	tags=71%, list=32%, signal=104%
133	REACTOME_MTOR_SIGNALLING		38	0.57	2.6	0	0	4208	tags=58%, list=25%, signal=77%
134	REACTOME_FORMATION_OF_INCISION_COMPLEX_IN_GG_NER		40	0.59	2.6	0	0	5376	tags=73%, list=32%, signal=107%
135	REACTOME_TRNA_PROCESSING		103	0.47	2.6	0	0	3439	tags=41%, list=21%, signal=51%
136	REACTOME_RHOBTB2_GTPASE_CYCLE		22	0.68	2.6	0	0	2125	tags=45%, list=13%, signal=52%
137	REACTOME_MITOTIC_SPINDLE_CHECKPOINT		110	0.46	2.6	0	0	3432	tags=41%, list=21%, signal=51%
138	REACTOME_TRANSCRIPTIONAL_REGULATION_BY_SMALL_RNAS		72	0.49	2.59	0	0	4614	tags=49%, list=28%, signal=67%
139	REACTOME_PROCESSING_OF_SMDT1		16	0.75	2.59	0	0	2738	tags=69%, list=16%, signal=82%
140	REACTOME_AUTOPHAGY		135	0.44	2.58	0	0	4102	tags=55%, list=25%, signal=72%
141	REACTOME_APC_CDC20_MEDIATED_DEGRADATION_OF_NEK2A		24	0.65	2.58	0	0	3615	tags=58%, list=22%, signal=74%
142	REACTOME_RNA_POLYMERASE_I_TRANSCRIPTION_INITIATION		46	0.56	2.57	0	0	5376	tags=70%, list=32%, signal=102%
143	REACTOME_APC_C_CDC20_MEDIATED_DEGRADATION_OF_CYCLIN_B		23	0.65	2.57	0	0	3615	tags=57%, list=22%, signal=72%
144	REACTOME_MITOCHONDRIAL_PROTEIN_IMPORT		58	0.53	2.57	0	0	4257	tags=64%, list=26%, signal=85%
145	REACTOME_SUMOYLATION_OF_SUMOYLATION_PROTEINS		33	0.6	2.57	0	0	3432	tags=64%, list=21%, signal=80%
146	REACTOME_POSTMITOTIC_NUCLEAR_PORE_COMPLEX_NPC_REFORMATION		25	0.66	2.57	0	0	3432	tags=72%, list=21%, signal=91%
147	REACTOME_TRANSCRIPTIONAL_ACTIVITY_OF_SMAD2_SMAD3_SMAD4_HETEROTRIMER		42	0.56	2.57	0	0	5191	tags=71%, list=31%, signal=104%
148	REACTOME_EXPORT_OF_VIRAL_RIBONUCLEOPROTEINS_FROM_NUCLEUS		30	0.62	2.57	0	0	3432	tags=67%, list=21%, signal=84%
149	REACTOME_SUMOYLATION_OF_DNA_DAMAGE_RESPONSE_AND_REPAIR_PROTEINS		73	0.49	2.56	0	0	4561	tags=53%, list=27%, signal=73%
150	REACTOME_REGULATION_OF_PLK1_ACTIVITY_AT_G2_M_TRANSITION		86	0.49	2.56	0	0	3863	tags=47%, list=23%, signal=60%
151	REACTOME_TRANSCRIPTIONAL_REGULATION_BY_RUNX2		117	0.45	2.55	0	0	2814	tags=47%, list=17%, signal=56%
152	REACTOME_ANTIGEN_PROCESSING_UBIQUITINATION_PROTEASOME_DEGRADATION		294	0.39	2.55	0	0	4149	tags=51%, list=25%, signal=66%
153	REACTOME_RNA_POLYMERASE_II_TRANSCRIPTION_TERMINATION		59	0.51	2.54	0	0	5302	tags=68%, list=32%, signal=99%
154	REACTOME_NUCLEAR_PORE_COMPLEX_NPC_DISASSEMBLY		35	0.59	2.54	0	0	3432	tags=57%, list=21%, signal=72%
155	REACTOME_MITOPHAGY		24	0.63	2.54	0	0	4006	tags=79%, list=24%, signal=104%
156	REACTOME_HEDGEHOG_ON_STATE		83	0.48	2.54	0	0	2301	tags=51%, list=14%, signal=58%
157	REACTOME_DNA_DAMAGE_BYPASS		44	0.56	2.53	0	0	5634	tags=64%, list=34%, signal=96%
158	REACTOME_NUCLEAR_IMPORT_OF_REV_PROTEIN		31	0.6	2.52	0	0	3432	tags=65%, list=21%, signal=81%
159	REACTOME_BUDDING_AND_MATURATION_OF_HIV_VIRION		23	0.64	2.51	0	0	2301	tags=57%, list=14%, signal=66%
160	REACTOME_ABORTIVE_ELONGATION_OF_HIV_1_TRANSCRIPT_IN_THE_ABSENCE_OF_TAT		22	0.65	2.51	0	0	4614	tags=82%, list=28%, signal=113%
161	REACTOME_SUMOYLATION_OF_RNA_BINDING_PROTEINS		44	0.54	2.51	0	0	3569	tags=57%, list=21%, signal=72%
162	REACTOME_ABC_FAMILY_PROTEINS_MEDIATED_TRANSPORT		98	0.46	2.51	0	0	2301	tags=48%, list=14%, signal=55%
163	REACTOME_DOWNREGULATION_OF_SMAD2_3_SMAD4_TRANSCRIPTIONAL_ACTIVITY		22	0.66	2.51	0	0	3715	tags=64%, list=22%, signal=82%
164	REACTOME_HIV_TRANSCRIPTION_ELONGATION		40	0.56	2.5	0	0	4614	tags=78%, list=28%, signal=107%
165	REACTOME_POSITIVE_EPIGENETIC_REGULATION_OF_RRNA_EXPRESSION		73	0.46	2.5	0	0	5195	tags=47%, list=31%, signal=67%
166	REACTOME_DNA_REPAIR		293	0.37	2.5	0	0	4827	tags=42%, list=29%, signal=58%
167	HALLMARK_MYC_TARGETS_V2		56	0.5	2.5	0	0	4749	tags=64%, list=29%, signal=90%
168	REACTOME_INTERLEUKIN_12_SIGNALING		38	0.54	2.48	0	0	1862	tags=45%, list=11%, signal=50%
169	REACTOME_NUCLEAR_ENVELOPE_NE_REASSEMBLY		66	0.48	2.47	0	0	4223	tags=58%, list=25%, signal=77%
170	REACTOME_SPRY_REGULATION_OF_FGF_SIGNALING		15	0.73	2.47	0	0	3619	tags=80%, list=22%, signal=102%
171	REACTOME_ANTIGEN_PROCESSING_CROSS_PRESENTATION		91	0.46	2.47	0	0	2401	tags=46%, list=14%, signal=54%
172	REACTOME_FORMATION_OF_ATP_BY_CHEMIOSMOTIC_COUPLING		16	0.71	2.46	0	0	4166	tags=81%, list=25%, signal=108%
173	HALLMARK_MITOTIC_SPINDLE		198	0.4	2.46	0	0	5588	tags=57%, list=34%, signal=85%
174	REACTOME_PROTEIN_LOCALIZATION		152	0.41	2.46	0	0	3894	tags=48%, list=23%, signal=62%
175	REACTOME_NUCLEAR_ENVELOPE_BREAKDOWN		51	0.51	2.45	0	0	5338	tags=67%, list=32%, signal=98%
176	REACTOME_RETROGRADE_TRANSPORT_AT_THE_TRANS_GOLGI_NETWORK		45	0.53	2.45	0	0	5083	tags=67%, list=31%, signal=96%
177	REACTOME_REGULATION_OF_GLUCOKINASE_BY_GLUCOKINASE_REGULATORY_PROTEIN		31	0.58	2.45	0	0	3432	tags=61%, list=21%, signal=77%
178	REACTOME_REGULATION_OF_TP53_ACTIVITY_THROUGH_ACETYLATION		30	0.58	2.45	0	0	4884	tags=67%, list=29%, signal=94%
179	REACTOME_TP53_REGULATES_TRANSCRIPTION_OF_DNA_REPAIR_GENES		60	0.49	2.44	0	0	4614	tags=60%, list=28%, signal=83%
180	REACTOME_ANCHORING_OF_THE_BASAL_BODY_TO_THE_PLASMA_MEMBRANE		96	0.43	2.44	0	0	4825	tags=51%, list=29%, signal=71%
181	REACTOME_TRANSLOCATION_OF_SLC2A4_GLUT4_TO_THE_PLASMA_MEMBRANE		67	0.48	2.44	0	0	4547	tags=63%, list=27%, signal=86%
182	REACTOME_FC_EPSILON_RECEPTOR_FCERI_SIGNALING		131	0.42	2.43	0	0	3664	tags=51%, list=22%, signal=65%
183	REACTOME_ER_QUALITY_CONTROL_COMPARTMENT_ERQC		20	0.67	2.43	0	0	4437	tags=80%, list=27%, signal=109%
184	REACTOME_ACTIVATION_OF_BAD_AND_TRANSLOCATION_TO_MITOCHONDRIA		15	0.71	2.42	0	0	1504	tags=53%, list=9%, signal=59%
185	REACTOME_RHOBTB1_GTPASE_CYCLE		22	0.62	2.42	0	0	2977	tags=55%, list=18%, signal=66%
186	HALLMARK_E2F_TARGETS		192	0.4	2.41	0	0	6082	tags=49%, list=37%, signal=77%
187	REACTOME_DEADENYLATION_DEPENDENT_MRNA_DECAY		55	0.49	2.41	0	0	5045	tags=62%, list=30%, signal=88%
188	REACTOME_HEDGEHOG_OFF_STATE		109	0.44	2.41	0	0	2361	tags=46%, list=14%, signal=53%
189	REACTOME_HCMV_INFECTION		116	0.43	2.4	0	0	3516	tags=43%, list=21%, signal=54%
190	REACTOME_ANTIGEN_PRESENTATION_FOLDING_ASSEMBLY_AND_PEPTIDE_LOADING_OF_CLASS_I_MHC		19	0.66	2.4	0	0	3405	tags=74%, list=20%, signal=93%
191	REACTOME_NEDDYLATION		222	0.37	2.4	0	0	3770	tags=44%, list=23%, signal=56%
192	REACTOME_RESPONSE_OF_EIF2AK1_HRI_TO_HEME_DEFICIENCY		14	0.71	2.4	0	0	3969	tags=86%, list=24%, signal=112%
193	REACTOME_NEGATIVE_EPIGENETIC_REGULATION_OF_RRNA_EXPRESSION		75	0.44	2.4	0	0	4234	tags=39%, list=25%, signal=52%
194	REACTOME_TRANSLESION_SYNTHESIS_BY_POLH		18	0.67	2.38	0	0	4262	tags=67%, list=26%, signal=90%
195	REACTOME_SIGNALING_BY_THE_B_CELL_RECEPTOR_BCR		110	0.42	2.38	0	0	2834	tags=44%, list=17%, signal=52%
196	REACTOME_RECRUITMENT_OF_MITOTIC_CENTROSOME_PROTEINS_AND_COMPLEXES		79	0.44	2.38	0	0	5419	tags=61%, list=33%, signal=90%
197	REACTOME_METABOLISM_OF_AMINO_ACIDS_AND_DERIVATIVES		342	0.35	2.37	0	0	2780	tags=41%, list=17%, signal=48%
198	REACTOME_RHO_GTPASES_ACTIVATE_FORMINS		133	0.4	2.37	0	0	3522	tags=38%, list=21%, signal=48%
199	REACTOME_SIGNALING_BY_HIPPO		20	0.63	2.37	0	0	3612	tags=65%, list=22%, signal=83%
200	REACTOME_MICRORNA_MIRNA_BIOGENESIS		23	0.6	2.37	0	0	4614	tags=74%, list=28%, signal=102%
201	REACTOME_TRANS_GOLGI_NETWORK_VESICLE_BUDDING		71	0.46	2.37	0	0	3387	tags=55%, list=20%, signal=69%
202	REACTOME_RNA_POLYMERASE_I_TRANSCRIPTION		77	0.45	2.36	0	0	4243	tags=40%, list=26%, signal=54%
203	HALLMARK_G2M_CHECKPOINT		194	0.38	2.36	0	0	6148	tags=54%, list=37%, signal=84%
204	REACTOME_ABERRANT_REGULATION_OF_MITOTIC_EXIT_IN_CANCER_DUE_TO_RB1_DEFECTS		20	0.62	2.36	0	0	3989	tags=60%, list=24%, signal=79%
205	REACTOME_SUMOYLATION_OF_CHROMATIN_ORGANIZATION_PROTEINS		61	0.47	2.36	0	0	5577	tags=64%, list=34%, signal=96%
206	REACTOME_ASSOCIATION_OF_TRIC_CCT_WITH_TARGET_PROTEINS_DURING_BIOSYNTHESIS		37	0.52	2.35	0	0	3083	tags=49%, list=19%, signal=60%
207	REACTOME_TRANSLESION_SYNTHESIS_BY_Y_FAMILY_DNA_POLYMERASES_BYPASSES_LESIONS_ON_DNA_TEMPLATE		35	0.55	2.35	0	0	5634	tags=60%, list=34%, signal=91%
208	REACTOME_RNA_POLYMERASE_III_TRANSCRIPTION_TERMINATION		21	0.61	2.35	0	0	5345	tags=71%, list=32%, signal=105%
209	REACTOME_INHIBITION_OF_THE_PROTEOLYTIC_ACTIVITY_OF_APC_C_REQUIRED_FOR_THE_ONSET_OF_ANAPHASE_BY_MITOTIC_SPINDLE_CHECKPOINT_COMPONENTS		20	0.64	2.35	0	0	3344	tags=55%, list=20%, signal=69%
210	REACTOME_INTRA_GOLGI_AND_RETROGRADE_GOLGI_TO_ER_TRAFFIC		187	0.4	2.35	0	0	5167	tags=60%, list=31%, signal=86%
211	REACTOME_AURKA_ACTIVATION_BY_TPX2		72	0.46	2.35	0	0	5419	tags=63%, list=33%, signal=92%
212	REACTOME_RHO_GTPASES_ACTIVATE_ROCKS		17	0.66	2.34	0	0	3981	tags=76%, list=24%, signal=100%
213	REACTOME_CLATHRIN_MEDIATED_ENDOCYTOSIS		142	0.4	2.34	0	0	2686	tags=43%, list=16%, signal=51%
214	REACTOME_GOLGI_TO_ER_RETROGRADE_TRANSPORT		125	0.39	2.33	0	0	4186	tags=50%, list=25%, signal=67%
215	REACTOME_HATS_ACETYLATE_HISTONES		104	0.41	2.33	0	0	4717	tags=42%, list=28%, signal=59%
216	REACTOME_SARS_COV_2_INFECTION		59	0.47	2.33	0	0	4530	tags=58%, list=27%, signal=79%
217	REACTOME_GLYCOLYSIS		69	0.46	2.33	0	0	3584	tags=52%, list=22%, signal=66%
218	REACTOME_HIV_ELONGATION_ARREST_AND_RECOVERY		32	0.54	2.33	0	0	4799	tags=81%, list=29%, signal=114%
219	REACTOME_TGF_BETA_RECEPTOR_SIGNALING_ACTIVATES_SMADS		30	0.56	2.33	0	0	3677	tags=60%, list=22%, signal=77%
220	REACTOME_RECOGNITION_OF_DNA_DAMAGE_BY_PCNA_CONTAINING_REPLICATION_COMPLEX		27	0.57	2.32	0	0	5121	tags=56%, list=31%, signal=80%
221	REACTOME_DOWNREGULATION_OF_TGF_BETA_RECEPTOR_SIGNALING		25	0.58	2.32	0	0	3615	tags=64%, list=22%, signal=82%
222	REACTOME_RNA_POLYMERASE_I_TRANSCRIPTION_TERMINATION		30	0.55	2.32	0	0	5376	tags=70%, list=32%, signal=103%
223	REACTOME_GOLGI_ASSOCIATED_VESICLE_BIOGENESIS		55	0.47	2.32	0	0	3259	tags=56%, list=20%, signal=70%
224	REACTOME_EPIGENETIC_REGULATION_OF_GENE_EXPRESSION		114	0.41	2.32	0	0	4243	tags=40%, list=26%, signal=54%
225	REACTOME_MITOTIC_PROMETAPHASE		194	0.39	2.32	0	0	5419	tags=53%, list=33%, signal=78%
226	HALLMARK_P53_PATHWAY		189	0.37	2.31	0	0	4212	tags=54%, list=25%, signal=71%
227	REACTOME_MITOCHONDRIAL_CALCIUM_ION_TRANSPORT		22	0.6	2.3	0	0	3215	tags=64%, list=19%, signal=79%
228	REACTOME_PINK1_PRKN_MEDIATED_MITOPHAGY		18	0.63	2.3	0	0	3825	tags=78%, list=23%, signal=101%
229	REACTOME_FOLDING_OF_ACTIN_BY_CCT_TRIC		10	0.77	2.29	0	0	1850	tags=90%, list=11%, signal=101%
230	REACTOME_PHOSPHORYLATION_OF_THE_APC_C		20	0.62	2.29	0	0	3344	tags=50%, list=20%, signal=63%
231	REACTOME_RNA_POLYMERASE_III_TRANSCRIPTION_INITIATION_FROM_TYPE_3_PROMOTER		26	0.57	2.28	0	0	5345	tags=77%, list=32%, signal=113%
232	REACTOME_MTORC1_MEDIATED_SIGNALLING		21	0.63	2.28	0	0	3853	tags=67%, list=23%, signal=87%
233	REACTOME_SIGNALING_BY_CTNNB1_PHOSPHO_SITE_MUTANTS		15	0.68	2.28	0	0	3000	tags=60%, list=18%, signal=73%
234	REACTOME_GAP_JUNCTION_DEGRADATION		11	0.76	2.28	0.003	0	1930	tags=55%, list=12%, signal=62%
235	REACTOME_C_TYPE_LECTIN_RECEPTORS_CLRS		129	0.38	2.27	0	0	2301	tags=39%, list=14%, signal=45%
236	REACTOME_DUAL_INCISION_IN_GG_NER		37	0.51	2.27	0	0	4262	tags=43%, list=26%, signal=58%
237	REACTOME_RHOU_GTPASE_CYCLE		33	0.52	2.27	0	0	1771	tags=39%, list=11%, signal=44%
238	REACTOME_REGULATION_OF_GLYCOLYSIS_BY_FRUCTOSE_2_6_BISPHOSPHATE_METABOLISM		11	0.74	2.26	0	0	2132	tags=55%, list=13%, signal=63%
239	REACTOME_ER_TO_GOLGI_ANTEROGRADE_TRANSPORT		141	0.37	2.26	0	0	4850	tags=64%, list=29%, signal=89%
240	REACTOME_RAF_ACTIVATION		33	0.53	2.26	0	0	2011	tags=45%, list=12%, signal=52%
241	REACTOME_GLUCOSE_METABOLISM		88	0.44	2.26	0	0	3765	tags=51%, list=23%, signal=66%
242	REACTOME_CILIUM_ASSEMBLY		193	0.35	2.26	0	0	5069	tags=50%, list=30%, signal=71%
243	REACTOME_RHO_GTPASES_ACTIVATE_PAKS		19	0.61	2.25	0	0	3124	tags=63%, list=19%, signal=78%
244	REACTOME_NEGATIVE_REGULATION_OF_MAPK_PATHWAY		42	0.51	2.25	0	0	5033	tags=76%, list=30%, signal=109%
245	REACTOME_PROTEIN_UBIQUITINATION		63	0.45	2.25	0	0	4914	tags=62%, list=30%, signal=88%
246	REACTOME_REGULATION_OF_TP53_ACTIVITY_THROUGH_METHYLATION		17	0.64	2.25	0	0	3615	tags=71%, list=22%, signal=90%
247	REACTOME_PROTEIN_METHYLATION		15	0.67	2.24	0	0	3185	tags=60%, list=19%, signal=74%
248	REACTOME_BETA_CATENIN_INDEPENDENT_WNT_SIGNALING		141	0.38	2.24	0	0	2301	tags=40%, list=14%, signal=47%
249	REACTOME_SMAD2_SMAD3_SMAD4_HETEROTRIMER_REGULATES_TRANSCRIPTION		30	0.55	2.24	0	0	5191	tags=77%, list=31%, signal=111%
250	REACTOME_PROLONGED_ERK_ACTIVATION_EVENTS		14	0.67	2.24	0	0	4921	tags=86%, list=30%, signal=122%
251	REACTOME_ORGANELLE_BIOGENESIS_AND_MAINTENANCE		284	0.35	2.23	0	0.001	5146	tags=50%, list=31%, signal=71%
252	REACTOME_GLUTATHIONE_CONJUGATION		27	0.55	2.22	0	0.001	1179	tags=41%, list=7%, signal=44%
253	REACTOME_CHROMATIN_MODIFYING_ENZYMES		231	0.36	2.22	0	0.001	4760	tags=44%, list=29%, signal=60%
254	REACTOME_ASPARAGINE_N_LINKED_GLYCOSYLATION		283	0.33	2.22	0	0.001	4596	tags=54%, list=28%, signal=73%
255	REACTOME_PERK_REGULATES_GENE_EXPRESSION		29	0.54	2.22	0	0.001	4663	tags=72%, list=28%, signal=100%
256	REACTOME_INTERLEUKIN_12_FAMILY_SIGNALING		48	0.47	2.21	0	0.001	1862	tags=38%, list=11%, signal=42%
257	REACTOME_SENESCENCE_ASSOCIATED_SECRETORY_PHENOTYPE_SASP		74	0.42	2.21	0	0.001	4864	tags=41%, list=29%, signal=57%
258	REACTOME_RAB_REGULATION_OF_TRAFFICKING		117	0.39	2.21	0	0.001	5140	tags=58%, list=31%, signal=84%
259	REACTOME_LOSS_OF_FUNCTION_OF_MECP2_IN_RETT_SYNDROME		13	0.68	2.2	0	0.001	3516	tags=54%, list=21%, signal=68%
260	REACTOME_SYNTHESIS_OF_PIPS_AT_THE_GOLGI_MEMBRANE		17	0.6	2.19	0	0.001	3407	tags=71%, list=20%, signal=89%
261	REACTOME_SARS_COV_1_INFECTION		43	0.47	2.19	0	0.001	4016	tags=51%, list=24%, signal=67%
262	HALLMARK_ADIPOGENESIS		194	0.35	2.19	0	0.001	4239	tags=47%, list=25%, signal=63%
263	REACTOME_SIGNALING_BY_NOTCH		198	0.35	2.18	0	0.001	2609	tags=30%, list=16%, signal=35%
264	REACTOME_METABOLISM_OF_COFACTORS		18	0.61	2.18	0	0.001	2467	tags=44%, list=15%, signal=52%
265	REACTOME_RHOC_GTPASE_CYCLE		72	0.41	2.18	0	0.001	5489	tags=54%, list=33%, signal=80%
266	REACTOME_INITIATION_OF_NUCLEAR_ENVELOPE_NE_REFORMATION		18	0.6	2.17	0	0.001	5338	tags=72%, list=32%, signal=106%
267	REACTOME_SUMOYLATION_OF_TRANSCRIPTION_COFACTORS		40	0.48	2.17	0	0.001	5698	tags=63%, list=34%, signal=95%
268	REACTOME_RHO_GTPASES_ACTIVATE_CIT		17	0.61	2.17	0	0.001	878	tags=35%, list=5%, signal=37%
269	REACTOME_RHOH_GTPASE_CYCLE		37	0.49	2.17	0	0.001	2902	tags=46%, list=17%, signal=56%
270	REACTOME_REGULATED_NECROSIS		45	0.46	2.16	0	0.001	3047	tags=44%, list=18%, signal=54%
271	REACTOME_ATF6_ATF6_ALPHA_ACTIVATES_CHAPERONES		12	0.69	2.16	0	0.001	2697	tags=67%, list=16%, signal=80%
272	REACTOME_B_WICH_COMPLEX_POSITIVELY_REGULATES_RRNA_EXPRESSION		58	0.43	2.16	0	0.001	4243	tags=36%, list=26%, signal=48%
273	REACTOME_ATF6_ATF6_ALPHA_ACTIVATES_CHAPERONE_GENES		10	0.74	2.15	0	0.001	2697	tags=80%, list=16%, signal=95%
274	REACTOME_CONVERSION_FROM_APC_C_CDC20_TO_APC_C_CDH1_IN_LATE_ANAPHASE		20	0.58	2.15	0	0.001	3989	tags=55%, list=24%, signal=72%
275	REACTOME_REGULATION_OF_TP53_ACTIVITY		153	0.36	2.15	0	0.001	5137	tags=50%, list=31%, signal=72%
276	REACTOME_GOLGI_CISTERNAE_PERICENTRIOLAR_STACK_REORGANIZATION		13	0.64	2.13	0	0.001	5338	tags=85%, list=32%, signal=124%
277	REACTOME_PROCESSING_OF_CAPPED_INTRONLESS_PRE_MRNA		24	0.54	2.13	0	0.002	4094	tags=58%, list=25%, signal=77%
278	HALLMARK_REACTIVE_OXYGEN_SPECIES_PATHWAY		47	0.46	2.13	0	0.002	3260	tags=49%, list=20%, signal=61%
279	REACTOME_ENERGY_DEPENDENT_REGULATION_OF_MTOR_BY_LKB1_AMPK		27	0.51	2.12	0	0.002	4208	tags=52%, list=25%, signal=69%
280	REACTOME_RHOD_GTPASE_CYCLE		49	0.44	2.12	0	0.002	5414	tags=65%, list=33%, signal=97%
281	REACTOME_PI_METABOLISM		81	0.38	2.12	0	0.002	3407	tags=47%, list=20%, signal=59%
282	REACTOME_PROCESSING_OF_INTRONLESS_PRE_MRNAS		16	0.63	2.11	0	0.002	4094	tags=63%, list=25%, signal=83%
283	REACTOME_HCMV_EARLY_EVENTS		94	0.38	2.11	0	0.002	3516	tags=38%, list=21%, signal=48%
284	REACTOME_DISEASES_ASSOCIATED_WITH_GLYCOSYLATION_PRECURSOR_BIOSYNTHESIS		17	0.6	2.11	0	0.002	3970	tags=53%, list=24%, signal=69%
285	REACTOME_CHK1_CHK2_CDS1_MEDIATED_INACTIVATION_OF_CYCLIN_B_CDK1_COMPLEX		13	0.66	2.11	0.003	0.002	4363	tags=54%, list=26%, signal=73%
286	REACTOME_TYSND1_CLEAVES_PEROXISOMAL_PROTEINS		7	0.8	2.11	0	0.002	3392	tags=100%, list=20%, signal=126%
287	REACTOME_RNA_POLYMERASE_III_CHAIN_ELONGATION		16	0.61	2.1	0	0.002	5345	tags=81%, list=32%, signal=120%
288	REACTOME_TGF_BETA_RECEPTOR_SIGNALING_IN_EMT_EPITHELIAL_TO_MESENCHYMAL_TRANSITION		14	0.62	2.1	0.007	0.002	3691	tags=57%, list=22%, signal=73%
289	REACTOME_TNFR2_NON_CANONICAL_NF_KB_PATHWAY		94	0.38	2.1	0	0.002	2301	tags=43%, list=14%, signal=49%
290	REACTOME_RAS_PROCESSING		22	0.54	2.09	0	0.002	4062	tags=64%, list=24%, signal=84%
291	REACTOME_TETRAHYDROBIOPTERIN_BH4_SYNTHESIS_RECYCLING_SALVAGE_AND_REGULATION		9	0.72	2.09	0	0.002	2112	tags=56%, list=13%, signal=64%
292	REACTOME_TP53_REGULATES_TRANSCRIPTION_OF_ADDITIONAL_CELL_CYCLE_GENES_WHOSE_EXACT_ROLE_IN_THE_P53_PATHWAY_REMAIN_UNCERTAIN		19	0.56	2.09	0.004	0.002	6468	tags=74%, list=39%, signal=120%
293	REACTOME_COPII_MEDIATED_VESICLE_TRANSPORT		62	0.41	2.09	0	0.002	4850	tags=68%, list=29%, signal=95%
294	REACTOME_RHO_GTPASE_EFFECTORS		276	0.34	2.08	0	0.002	3460	tags=35%, list=21%, signal=44%
295	REACTOME_TELOMERE_MAINTENANCE		85	0.39	2.08	0	0.002	6143	tags=49%, list=37%, signal=78%
296	REACTOME_HDACS_DEACETYLATE_HISTONES		55	0.43	2.08	0	0.002	6035	tags=47%, list=36%, signal=74%
297	REACTOME_RESOLUTION_OF_SISTER_CHROMATID_COHESION		119	0.37	2.08	0	0.002	3432	tags=35%, list=21%, signal=44%
298	REACTOME_INHIBITION_OF_DNA_RECOMBINATION_AT_TELOMERE		42	0.45	2.08	0	0.002	4614	tags=38%, list=28%, signal=53%
299	REACTOME_TRANSLESION_SYNTHESIS_BY_POLK		16	0.59	2.08	0	0.002	5483	tags=63%, list=33%, signal=93%
300	REACTOME_RHOB_GTPASE_CYCLE		69	0.4	2.07	0	0.003	5489	tags=52%, list=33%, signal=78%
301	REACTOME_GASTRIN_CREB_SIGNALLING_PATHWAY_VIA_PKC_AND_MAPK		17	0.58	2.07	0	0.003	4976	tags=82%, list=30%, signal=117%
302	REACTOME_CELLULAR_SENESCENCE		155	0.34	2.07	0	0.003	5829	tags=48%, list=35%, signal=74%
303	REACTOME_HSF1_ACTIVATION		25	0.52	2.07	0	0.003	5185	tags=80%, list=31%, signal=116%
304	REACTOME_CITRIC_ACID_CYCLE_TCA_CYCLE		21	0.56	2.07	0	0.003	3197	tags=57%, list=19%, signal=71%
305	REACTOME_REGULATION_OF_TP53_EXPRESSION_AND_DEGRADATION		34	0.47	2.06	0	0.003	3615	tags=50%, list=22%, signal=64%
306	REACTOME_ACTIVATED_TAK1_MEDIATES_P38_MAPK_ACTIVATION		22	0.55	2.06	0	0.003	6049	tags=77%, list=36%, signal=121%
307	REACTOME_RHOV_GTPASE_CYCLE		33	0.48	2.06	0	0.003	1771	tags=36%, list=11%, signal=41%
308	REACTOME_COOPERATION_OF_PREFOLDIN_AND_TRIC_CCT_IN_ACTIN_AND_TUBULIN_FOLDING		30	0.49	2.06	0	0.003	2218	tags=53%, list=13%, signal=61%
309	REACTOME_RAB_GEFS_EXCHANGE_GTP_FOR_GDP_ON_RABS		87	0.39	2.06	0	0.003	4851	tags=57%, list=29%, signal=81%
310	REACTOME_DEADENYLATION_OF_MRNA		24	0.53	2.05	0	0.003	5045	tags=67%, list=30%, signal=96%
311	REACTOME_RECYCLING_OF_EIF2_GDP		7	0.79	2.05	0	0.003	1696	tags=71%, list=10%, signal=80%
312	REACTOME_LATE_ENDOSOMAL_MICROAUTOPHAGY		30	0.48	2.05	0.006	0.003	4294	tags=57%, list=26%, signal=76%
313	REACTOME_ATF4_ACTIVATES_GENES_IN_RESPONSE_TO_ENDOPLASMIC_RETICULUM_STRESS		25	0.52	2.05	0	0.003	4663	tags=72%, list=28%, signal=100%
314	REACTOME_VEGFR2_MEDIATED_VASCULAR_PERMEABILITY		27	0.5	2.05	0	0.003	2954	tags=44%, list=18%, signal=54%
315	REACTOME_SYNTHESIS_OF_PIPS_AT_THE_EARLY_ENDOSOME_MEMBRANE		16	0.59	2.05	0	0.003	5383	tags=88%, list=32%, signal=129%
316	REACTOME_IRAK2_MEDIATED_ACTIVATION_OF_TAK1_COMPLEX		9	0.73	2.04	0	0.003	3664	tags=67%, list=22%, signal=85%
317	REACTOME_DARPP_32_EVENTS		23	0.53	2.04	0.005	0.003	3386	tags=70%, list=20%, signal=87%
318	REACTOME_TERMINATION_OF_TRANSLESION_DNA_SYNTHESIS		28	0.5	2.03	0	0.004	5634	tags=54%, list=34%, signal=81%
319	REACTOME_RNA_POLYMERASE_I_PROMOTER_ESCAPE		57	0.4	2.03	0	0.004	4089	tags=32%, list=25%, signal=42%
320	REACTOME_GAP_FILLING_DNA_REPAIR_SYNTHESIS_AND_LIGATION_IN_GG_NER		22	0.53	2.03	0	0.004	6072	tags=50%, list=36%, signal=79%
321	REACTOME_MASTL_FACILITATES_MITOTIC_PROGRESSION		10	0.67	2.03	0.007	0.004	2957	tags=50%, list=18%, signal=61%
322	REACTOME_RECEPTOR_MEDIATED_MITOPHAGY		9	0.71	2.03	0	0.004	4503	tags=89%, list=27%, signal=122%
323	REACTOME_SIGNALING_BY_EGFR		49	0.42	2.03	0	0.004	2832	tags=45%, list=17%, signal=54%
324	REACTOME_RECRUITMENT_OF_NUMA_TO_MITOTIC_CENTROSOMES		89	0.38	2.02	0	0.004	4813	tags=51%, list=29%, signal=71%
325	REACTOME_INSERTION_OF_TAIL_ANCHORED_PROTEINS_INTO_THE_ENDOPLASMIC_RETICULUM_MEMBRANE		20	0.54	2.02	0	0.004	3454	tags=65%, list=21%, signal=82%
326	REACTOME_MITOCHONDRIAL_BIOGENESIS		91	0.36	2.02	0	0.004	4422	tags=45%, list=27%, signal=61%
327	REACTOME_TCR_SIGNALING		109	0.36	2.02	0	0.004	2301	tags=39%, list=14%, signal=44%
328	REACTOME_MUCOPOLYSACCHARIDOSES		10	0.66	2.01	0.003	0.004	5030	tags=80%, list=30%, signal=115%
329	REACTOME_SARS_COV_INFECTIONS		136	0.34	2.01	0	0.004	4565	tags=51%, list=27%, signal=69%
330	REACTOME_E2F_MEDIATED_REGULATION_OF_DNA_REPLICATION		21	0.52	2.01	0.005	0.005	2011	tags=29%, list=12%, signal=32%
331	REACTOME_CYCLIN_A_B1_B2_ASSOCIATED_EVENTS_DURING_G2_M_TRANSITION		24	0.52	2.01	0	0.005	5829	tags=67%, list=35%, signal=102%
332	REACTOME_RHO_GTPASES_ACTIVATE_PKNS		58	0.41	2	0	0.005	1419	tags=22%, list=9%, signal=24%
333	REACTOME_PLATELET_SENSITIZATION_BY_LDL		17	0.56	2	0	0.005	2813	tags=47%, list=17%, signal=57%
334	REACTOME_UPTAKE_AND_FUNCTION_OF_DIPHTHERIA_TOXIN		6	0.83	2	0.003	0.005	2587	tags=83%, list=16%, signal=99%
335	REACTOME_REGULATION_OF_PTEN_LOCALIZATION		8	0.74	2	0.006	0.005	3957	tags=88%, list=24%, signal=115%
336	REACTOME_ERKS_ARE_INACTIVATED		12	0.64	2	0	0.005	3619	tags=67%, list=22%, signal=85%
337	REACTOME_RHOJ_GTPASE_CYCLE		54	0.4	2	0	0.005	3467	tags=43%, list=21%, signal=54%
338	REACTOME_DISEASES_ASSOCIATED_WITH_N_GLYCOSYLATION_OF_PROTEINS		16	0.57	2	0.007	0.005	4491	tags=50%, list=27%, signal=68%
339	HALLMARK_PI3K_AKT_MTOR_SIGNALING		99	0.36	1.99	0	0.005	5250	tags=60%, list=32%, signal=87%
340	REACTOME_INTRINSIC_PATHWAY_FOR_APOPTOSIS		52	0.4	1.99	0	0.005	1898	tags=31%, list=11%, signal=35%
341	REACTOME_CONSTITUTIVE_SIGNALING_BY_LIGAND_RESPONSIVE_EGFR_CANCER_VARIANTS		18	0.55	1.99	0	0.005	4062	tags=61%, list=24%, signal=81%
342	REACTOME_ASSEMBLY_OF_THE_HIV_VIRION		14	0.6	1.99	0	0.005	2301	tags=57%, list=14%, signal=66%
343	REACTOME_MYD88_INDEPENDENT_TLR4_CASCADE		90	0.37	1.98	0	0.005	5491	tags=57%, list=33%, signal=84%
344	REACTOME_SIGNALING_BY_HEDGEHOG		145	0.34	1.98	0	0.005	2361	tags=39%, list=14%, signal=45%
345	REACTOME_COPI_MEDIATED_ANTEROGRADE_TRANSPORT		92	0.35	1.98	0	0.005	4186	tags=57%, list=25%, signal=75%
346	REACTOME_SELECTIVE_AUTOPHAGY		72	0.38	1.98	0	0.005	4102	tags=51%, list=25%, signal=68%
347	REACTOME_REGULATION_OF_RUNX1_EXPRESSION_AND_ACTIVITY		16	0.56	1.98	0	0.005	3479	tags=50%, list=21%, signal=63%
348	REACTOME_REGULATION_OF_PTEN_GENE_TRANSCRIPTION		59	0.4	1.98	0	0.006	4884	tags=53%, list=29%, signal=74%
349	REACTOME_SIGNALLING_TO_ERKS		32	0.48	1.98	0	0.006	4958	tags=72%, list=30%, signal=102%
350	REACTOME_TP53_REGULATES_TRANSCRIPTION_OF_GENES_INVOLVED_IN_G2_CELL_CYCLE_ARREST		18	0.54	1.97	0.004	0.006	5129	tags=61%, list=31%, signal=88%
351	REACTOME_CTLA4_INHIBITORY_SIGNALING		21	0.51	1.96	0	0.006	2813	tags=62%, list=17%, signal=74%
352	REACTOME_SIGNALING_BY_EGFR_IN_CANCER		24	0.48	1.96	0	0.006	2686	tags=46%, list=16%, signal=55%
353	REACTOME_METALLOPROTEASE_DUBS		24	0.5	1.96	0.005	0.006	3615	tags=46%, list=22%, signal=58%
354	REACTOME_TRANSCRIPTIONAL_REGULATION_BY_VENTX		37	0.44	1.96	0	0.006	3989	tags=46%, list=24%, signal=60%
355	REACTOME_ATTENUATION_PHASE		22	0.49	1.93	0	0.008	3881	tags=59%, list=23%, signal=77%
356	REACTOME_COPI_DEPENDENT_GOLGI_TO_ER_RETROGRADE_TRAFFIC		91	0.36	1.93	0	0.008	4767	tags=53%, list=29%, signal=74%
357	REACTOME_CELL_EXTRACELLULAR_MATRIX_INTERACTIONS		17	0.55	1.93	0	0.008	3124	tags=53%, list=19%, signal=65%
358	REACTOME_TELOMERE_EXTENSION_BY_TELOMERASE		23	0.51	1.93	0	0.009	6397	tags=74%, list=38%, signal=120%
359	REACTOME_SIGNALING_BY_TGFB_FAMILY_MEMBERS		97	0.34	1.92	0	0.009	3715	tags=42%, list=22%, signal=54%
360	REACTOME_SUMOYLATION		171	0.31	1.92	0	0.009	5577	tags=51%, list=34%, signal=77%
361	REACTOME_PYROPTOSIS		20	0.5	1.92	0	0.009	1898	tags=35%, list=11%, signal=39%
362	REACTOME_TBC_RABGAPS		42	0.42	1.92	0	0.009	5140	tags=57%, list=31%, signal=82%
363	REACTOME_RESOLUTION_OF_AP_SITES_VIA_THE_MULTIPLE_NUCLEOTIDE_PATCH_REPLACEMENT_PATHWAY		23	0.5	1.92	0	0.009	6072	tags=48%, list=36%, signal=75%
364	REACTOME_EPHB_MEDIATED_FORWARD_SIGNALING		42	0.4	1.91	0	0.01	2902	tags=52%, list=17%, signal=63%
365	REACTOME_NEF_MEDIATED_CD8_DOWN_REGULATION		6	0.79	1.91	0.006	0.01	2675	tags=83%, list=16%, signal=99%
366	REACTOME_RHOG_GTPASE_CYCLE		73	0.37	1.9	0	0.01	5357	tags=62%, list=32%, signal=91%
367	HALLMARK_TGF_BETA_SIGNALING		53	0.38	1.9	0	0.01	3993	tags=51%, list=24%, signal=67%
368	REACTOME_DEREGULATED_CDK5_TRIGGERS_MULTIPLE_NEURODEGENERATIVE_PATHWAYS_IN_ALZHEIMER_S_DISEASE_MODELS		21	0.5	1.9	0	0.01	4758	tags=67%, list=29%, signal=93%
369	REACTOME_SYNTHESIS_OF_PIPS_AT_THE_PLASMA_MEMBRANE		51	0.4	1.9	0	0.011	3407	tags=51%, list=20%, signal=64%
370	REACTOME_FGFR2_ALTERNATIVE_SPLICING		26	0.47	1.9	0.009	0.011	4614	tags=69%, list=28%, signal=96%
371	REACTOME_PI5P_REGULATES_TP53_ACETYLATION		9	0.67	1.89	0.024	0.011	4843	tags=67%, list=29%, signal=94%
372	REACTOME_REGULATION_OF_TP53_ACTIVITY_THROUGH_PHOSPHORYLATION		88	0.34	1.89	0	0.011	5137	tags=43%, list=31%, signal=62%
373	REACTOME_CYTOSOLIC_SENSORS_OF_PATHOGEN_ASSOCIATED_DNA		59	0.39	1.89	0	0.012	5491	tags=58%, list=33%, signal=86%
374	REACTOME_TRANSLATION_OF_SARS_COV_2_STRUCTURAL_PROTEINS		42	0.42	1.89	0	0.012	4530	tags=57%, list=27%, signal=78%
375	REACTOME_NEGATIVE_REGULATORS_OF_DDX58_IFIH1_SIGNALING		28	0.47	1.88	0	0.012	3882	tags=50%, list=23%, signal=65%
376	REACTOME_INTERCONVERSION_OF_NUCLEOTIDE_DI_AND_TRIPHOSPHATES		27	0.44	1.88	0.005	0.012	3133	tags=48%, list=19%, signal=59%
377	REACTOME_INTRA_GOLGI_TRAFFIC		39	0.41	1.88	0	0.012	5167	tags=62%, list=31%, signal=89%
378	REACTOME_SIGNALING_BY_VEGF		104	0.33	1.87	0	0.013	4120	tags=46%, list=25%, signal=61%
379	REACTOME_ESTROGEN_DEPENDENT_GENE_EXPRESSION		116	0.32	1.86	0	0.014	5352	tags=48%, list=32%, signal=71%
380	REACTOME_BETA_CATENIN_PHOSPHORYLATION_CASCADE		17	0.51	1.86	0.012	0.014	3000	tags=53%, list=18%, signal=65%
381	REACTOME_RIPK1_MEDIATED_REGULATED_NECROSIS		25	0.47	1.86	0.015	0.014	2851	tags=48%, list=17%, signal=58%
382	REACTOME_CONSTITUTIVE_SIGNALING_BY_OVEREXPRESSED_ERBB2		11	0.63	1.86	0	0.014	4958	tags=91%, list=30%, signal=129%
383	REACTOME_CIRCADIAN_CLOCK		69	0.35	1.86	0	0.014	3729	tags=41%, list=22%, signal=52%
384	REACTOME_LOSS_OF_MECP2_BINDING_ABILITY_TO_THE_NCOR_SMRT_COMPLEX		7	0.71	1.86	0.006	0.014	3516	tags=57%, list=21%, signal=72%
385	REACTOME_PTK6_REGULATES_RHO_GTPASES_RAS_GTPASE_AND_MAP_KINASES		14	0.56	1.86	0.004	0.014	5306	tags=86%, list=32%, signal=126%
386	REACTOME_KSRP_KHSRP_BINDS_AND_DESTABILIZES_MRNA		17	0.51	1.86	0.011	0.014	4663	tags=59%, list=28%, signal=82%
387	REACTOME_MHC_CLASS_II_ANTIGEN_PRESENTATION		109	0.32	1.86	0	0.014	3423	tags=44%, list=21%, signal=55%
388	REACTOME_RESPONSE_OF_MTB_TO_PHAGOCYTOSIS		20	0.5	1.85	0.012	0.015	4923	tags=80%, list=30%, signal=113%
389	REACTOME_REGULATION_OF_BACH1_ACTIVITY		10	0.63	1.85	0.013	0.015	3615	tags=60%, list=22%, signal=77%
390	REACTOME_RRNA_PROCESSING_IN_THE_MITOCHONDRION		7	0.73	1.85	0.003	0.015	1897	tags=57%, list=11%, signal=64%
391	REACTOME_SULFIDE_OXIDATION_TO_SULFATE		6	0.75	1.85	0.006	0.015	367	tags=33%, list=2%, signal=34%
392	REACTOME_PROTEIN_FOLDING		89	0.35	1.85	0	0.015	3908	tags=52%, list=23%, signal=67%
393	REACTOME_NUCLEOBASE_BIOSYNTHESIS		15	0.54	1.85	0.011	0.015	3680	tags=53%, list=22%, signal=68%
394	REACTOME_RELEASE_OF_APOPTOTIC_FACTORS_FROM_THE_MITOCHONDRIA		6	0.78	1.85	0.008	0.016	1898	tags=83%, list=11%, signal=94%
395	REACTOME_DISORDERS_OF_TRANSMEMBRANE_TRANSPORTERS		171	0.3	1.85	0	0.016	3658	tags=46%, list=22%, signal=58%
396	HALLMARK_FATTY_ACID_METABOLISM		146	0.31	1.85	0	0.016	4229	tags=45%, list=25%, signal=59%
397	REACTOME_TRAF3_DEPENDENT_IRF_ACTIVATION_PATHWAY		11	0.6	1.84	0.02	0.016	5691	tags=73%, list=34%, signal=110%
398	REACTOME_PEXOPHAGY		9	0.65	1.84	0.014	0.016	4863	tags=67%, list=29%, signal=94%
399	REACTOME_DDX58_IFIH1_MEDIATED_INDUCTION_OF_INTERFERON_ALPHA_BETA		58	0.38	1.84	0	0.016	5691	tags=60%, list=34%, signal=91%
400	REACTOME_OVARIAN_TUMOR_DOMAIN_PROTEASES		35	0.42	1.84	0	0.017	5796	tags=69%, list=35%, signal=105%
401	REACTOME_RHO_GTPASES_ACTIVATE_WASPS_AND_WAVES		36	0.42	1.83	0	0.017	3843	tags=61%, list=23%, signal=79%
402	REACTOME_SIGNALING_BY_FGFR4_IN_DISEASE		11	0.59	1.83	0.007	0.018	6315	tags=82%, list=38%, signal=132%
403	REACTOME_TRANSLATION_OF_REPLICASE_AND_ASSEMBLY_OF_THE_REPLICATION_TRANSCRIPTION_COMPLEX		10	0.63	1.83	0.006	0.018	6091	tags=100%, list=37%, signal=158%
404	REACTOME_SUMOYLATION_OF_IMMUNE_RESPONSE_PROTEINS		11	0.61	1.83	0.017	0.018	5408	tags=64%, list=33%, signal=94%
405	REACTOME_INTEGRATION_OF_PROVIRUS		8	0.68	1.83	0.009	0.018	3917	tags=63%, list=24%, signal=82%
406	REACTOME_ESTROGEN_DEPENDENT_NUCLEAR_EVENTS_DOWNSTREAM_OF_ESR_MEMBRANE_SIGNALING		24	0.47	1.83	0.014	0.018	2854	tags=46%, list=17%, signal=55%
407	REACTOME_AKT_PHOSPHORYLATES_TARGETS_IN_THE_CYTOSOL		13	0.57	1.83	0.011	0.018	1800	tags=46%, list=11%, signal=52%
408	REACTOME_MITOTIC_TELOPHASE_CYTOKINESIS		13	0.56	1.83	0.007	0.018	5352	tags=62%, list=32%, signal=91%
409	REACTOME_TRANSCRIPTIONAL_REGULATION_BY_E2F6		34	0.42	1.82	0	0.018	6080	tags=53%, list=37%, signal=83%
410	REACTOME_REGULATION_OF_GENE_EXPRESSION_BY_HYPOXIA_INDUCIBLE_FACTOR		11	0.58	1.82	0.006	0.018	2258	tags=45%, list=14%, signal=53%
411	REACTOME_DISEASES_OF_SIGNAL_TRANSDUCTION_BY_GROWTH_FACTOR_RECEPTORS_AND_SECOND_MESSENGERS		383	0.27	1.82	0	0.018	4062	tags=42%, list=24%, signal=54%
412	REACTOME_TRANSPORT_TO_THE_GOLGI_AND_SUBSEQUENT_MODIFICATION		169	0.3	1.82	0	0.019	4794	tags=57%, list=29%, signal=79%
413	REACTOME_INTRACELLULAR_SIGNALING_BY_SECOND_MESSENGERS		298	0.28	1.8	0	0.021	2499	tags=31%, list=15%, signal=36%
414	REACTOME_FORMATION_OF_TUBULIN_FOLDING_INTERMEDIATES_BY_CCT_TRIC		23	0.46	1.8	0.005	0.021	1850	tags=48%, list=11%, signal=54%
415	REACTOME_PYRUVATE_METABOLISM_AND_CITRIC_ACID_TCA_CYCLE		50	0.37	1.8	0	0.021	3197	tags=42%, list=19%, signal=52%
416	REACTOME_MAP3K8_TPL2_DEPENDENT_MAPK1_3_ACTIVATION		15	0.53	1.8	0.008	0.021	3615	tags=60%, list=22%, signal=77%
417	REACTOME_TAK1_ACTIVATES_NFKB_BY_PHOSPHORYLATION_AND_ACTIVATION_OF_IKKS_COMPLEX		28	0.44	1.8	0.01	0.022	5408	tags=61%, list=33%, signal=90%
418	REACTOME_LISTERIA_MONOCYTOGENES_ENTRY_INTO_HOST_CELLS		19	0.49	1.8	0	0.022	3687	tags=63%, list=22%, signal=81%
419	REACTOME_COPI_INDEPENDENT_GOLGI_TO_ER_RETROGRADE_TRAFFIC		48	0.38	1.79	0.007	0.022	2009	tags=38%, list=12%, signal=43%
420	REACTOME_CONSTITUTIVE_SIGNALING_BY_EGFRVIII		15	0.53	1.79	0.013	0.022	2686	tags=47%, list=16%, signal=56%
421	REACTOME_SCAVENGING_BY_CLASS_F_RECEPTORS		6	0.72	1.79	0.018	0.022	2547	tags=67%, list=15%, signal=79%
422	REACTOME_RHO_GTPASES_ACTIVATE_KTN1		11	0.58	1.79	0.017	0.023	1235	tags=45%, list=7%, signal=49%
423	REACTOME_TICAM1_TRAF6_DEPENDENT_INDUCTION_OF_TAK1_COMPLEX		10	0.6	1.79	0.029	0.023	3664	tags=60%, list=22%, signal=77%
424	REACTOME_HSF1_DEPENDENT_TRANSACTIVATION		31	0.41	1.79	0.005	0.023	3881	tags=55%, list=23%, signal=71%
425	REACTOME_METABOLISM_OF_NUCLEOTIDES		95	0.33	1.78	0	0.023	4083	tags=45%, list=25%, signal=60%
426	REACTOME_FCGAMMA_RECEPTOR_FCGR_DEPENDENT_PHAGOCYTOSIS		86	0.32	1.78	0	0.024	3619	tags=48%, list=22%, signal=61%
427	REACTOME_PURINE_RIBONUCLEOSIDE_MONOPHOSPHATE_BIOSYNTHESIS		12	0.55	1.78	0.036	0.024	5024	tags=75%, list=30%, signal=107%
428	REACTOME_SYNTHESIS_OF_PIPS_AT_THE_ER_MEMBRANE		5	0.81	1.78	0.008	0.025	3223	tags=100%, list=19%, signal=124%
429	REACTOME_COHESIN_LOADING_ONTO_CHROMATIN		10	0.59	1.77	0.017	0.025	5352	tags=70%, list=32%, signal=103%
430	REACTOME_FLT3_SIGNALING_IN_DISEASE		27	0.42	1.77	0.011	0.025	5196	tags=67%, list=31%, signal=97%
431	REACTOME_TOLL_LIKE_RECEPTOR_9_TLR9_CASCADE		88	0.33	1.77	0	0.025	5454	tags=58%, list=33%, signal=86%
432	REACTOME_ARYL_HYDROCARBON_RECEPTOR_SIGNALLING		7	0.69	1.77	0.014	0.026	2125	tags=57%, list=13%, signal=65%
433	REACTOME_CARGO_RECOGNITION_FOR_CLATHRIN_MEDIATED_ENDOCYTOSIS		102	0.32	1.76	0	0.027	2686	tags=37%, list=16%, signal=44%
434	REACTOME_EGFR_DOWNREGULATION		30	0.43	1.76	0	0.027	3889	tags=57%, list=23%, signal=74%
435	REACTOME_SIGNALING_BY_INTERLEUKINS		409	0.24	1.76	0	0.028	3177	tags=32%, list=19%, signal=38%
436	REACTOME_APOPTOTIC_FACTOR_MEDIATED_RESPONSE		17	0.5	1.75	0.017	0.028	3619	tags=59%, list=22%, signal=75%
437	REACTOME_REGULATION_OF_LOCALIZATION_OF_FOXO_TRANSCRIPTION_FACTORS		12	0.55	1.75	0.018	0.029	2702	tags=50%, list=16%, signal=60%
438	REACTOME_MATURATION_OF_SARS_COV_2_SPIKE_PROTEIN		28	0.42	1.75	0.005	0.029	2769	tags=43%, list=17%, signal=51%
439	HALLMARK_GLYCOLYSIS		192	0.29	1.75	0	0.029	3289	tags=31%, list=20%, signal=38%
440	REACTOME_TCF_DEPENDENT_SIGNALING_IN_RESPONSE_TO_WNT		196	0.29	1.75	0	0.029	2498	tags=31%, list=15%, signal=36%
441	REACTOME_EXTENSION_OF_TELOMERES		49	0.38	1.74	0.008	0.03	6429	tags=53%, list=39%, signal=86%
442	REACTOME_MITOCHONDRIAL_FATTY_ACID_BETA_OXIDATION_OF_UNSATURATED_FATTY_ACIDS		6	0.71	1.74	0.014	0.031	4145	tags=83%, list=25%, signal=111%
443	REACTOME_CYCLIN_D_ASSOCIATED_EVENTS_IN_G1		42	0.38	1.74	0	0.031	4749	tags=57%, list=29%, signal=80%
444	REACTOME_SEMA4D_IN_SEMAPHORIN_SIGNALING		22	0.46	1.74	0.012	0.031	4319	tags=59%, list=26%, signal=80%
445	REACTOME_SYNTHESIS_OF_PIPS_AT_THE_LATE_ENDOSOME_MEMBRANE		11	0.58	1.73	0.019	0.033	3031	tags=64%, list=18%, signal=78%
446	REACTOME_SIGNALING_BY_CYTOSOLIC_FGFR1_FUSION_MUTANTS		18	0.47	1.73	0.021	0.033	5196	tags=61%, list=31%, signal=89%
447	REACTOME_ONCOGENE_INDUCED_SENESCENCE		30	0.41	1.73	0	0.034	5154	tags=53%, list=31%, signal=77%
448	REACTOME_LDL_CLEARANCE		19	0.46	1.72	0.014	0.035	3338	tags=53%, list=20%, signal=66%
449	REACTOME_GRB2_SOS_PROVIDES_LINKAGE_TO_MAPK_SIGNALING_FOR_INTEGRINS		14	0.5	1.71	0.029	0.036	3022	tags=57%, list=18%, signal=70%
450	REACTOME_E2F_ENABLED_INHIBITION_OF_PRE_REPLICATION_COMPLEX_FORMATION		9	0.6	1.71	0.017	0.036	6592	tags=89%, list=40%, signal=147%
451	REACTOME_CD28_CO_STIMULATION		32	0.39	1.71	0.006	0.036	2902	tags=47%, list=17%, signal=57%
452	REACTOME_INHIBITION_OF_REPLICATION_INITIATION_OF_DAMAGED_DNA_BY_RB1_E2F1		12	0.55	1.71	0.01	0.036	2011	tags=33%, list=12%, signal=38%
453	REACTOME_GENE_SILENCING_BY_RNA		103	0.31	1.71	0	0.036	4614	tags=42%, list=28%, signal=57%
454	REACTOME_SIGNALING_BY_FGFR2_IIIA_TM		18	0.48	1.71	0.009	0.036	4614	tags=78%, list=28%, signal=108%
455	REACTOME_DOWNSTREAM_SIGNAL_TRANSDUCTION		29	0.4	1.71	0	0.037	5196	tags=62%, list=31%, signal=90%
456	REACTOME_ERYTHROPOIETIN_ACTIVATES_RAS		14	0.51	1.71	0.004	0.037	4062	tags=57%, list=24%, signal=76%
457	REACTOME_UPTAKE_AND_FUNCTION_OF_ANTHRAX_TOXINS		10	0.57	1.7	0.046	0.038	4417	tags=80%, list=27%, signal=109%
458	REACTOME_ESR_MEDIATED_SIGNALING		182	0.29	1.7	0	0.038	5196	tags=49%, list=31%, signal=71%
459	REACTOME_TRISTETRAPROLIN_TTP_ZFP36_BINDS_AND_DESTABILIZES_MRNA		17	0.47	1.7	0.027	0.039	4663	tags=59%, list=28%, signal=82%
460	REACTOME_PARASITE_INFECTION		60	0.33	1.7	0.009	0.039	3619	tags=48%, list=22%, signal=62%
461	REACTOME_INLA_MEDIATED_ENTRY_OF_LISTERIA_MONOCYTOGENES_INTO_HOST_CELLS		8	0.65	1.69	0.024	0.04	4848	tags=75%, list=29%, signal=106%
462	REACTOME_METABOLISM_OF_FOLATE_AND_PTERINES		14	0.52	1.69	0.039	0.04	1701	tags=29%, list=10%, signal=32%
463	REACTOME_TRANSCRIPTIONAL_REGULATION_BY_RUNX1		196	0.28	1.69	0	0.04	4368	tags=38%, list=26%, signal=51%
464	REACTOME_METHIONINE_SALVAGE_PATHWAY		5	0.74	1.69	0.023	0.04	528	tags=40%, list=3%, signal=41%
465	REACTOME_SIGNALING_BY_MRAS_COMPLEX_MUTANTS		8	0.63	1.69	0.033	0.042	5841	tags=88%, list=35%, signal=135%
466	REACTOME_2_LTR_CIRCLE_FORMATION		7	0.66	1.68	0.025	0.042	3917	tags=57%, list=24%, signal=75%
467	REACTOME_ACTIVATION_OF_BH3_ONLY_PROTEINS		30	0.4	1.68	0.01	0.042	1504	tags=27%, list=9%, signal=29%
468	REACTOME_ALPHA_PROTEIN_KINASE_1_SIGNALING_PATHWAY		10	0.56	1.68	0.023	0.042	3664	tags=60%, list=22%, signal=77%
469	REACTOME_BUTYRATE_RESPONSE_FACTOR_1_BRF1_BINDS_AND_DESTABILIZES_MRNA		17	0.48	1.68	0.016	0.042	4663	tags=59%, list=28%, signal=82%
470	REACTOME_SIGNALING_BY_ERBB2_ECD_MUTANTS		16	0.48	1.68	0.039	0.043	5196	tags=69%, list=31%, signal=100%
471	REACTOME_CLEC7A_DECTIN_1_INDUCES_NFAT_ACTIVATION		11	0.56	1.68	0.011	0.043	4251	tags=73%, list=26%, signal=98%
472	REACTOME_MIRO_GTPASE_CYCLE		8	0.63	1.68	0.009	0.043	5145	tags=75%, list=31%, signal=109%
473	REACTOME_VEGFR2_MEDIATED_CELL_PROLIFERATION		19	0.46	1.68	0.028	0.043	5022	tags=63%, list=30%, signal=90%
474	REACTOME_RAF_INDEPENDENT_MAPK1_3_ACTIVATION		23	0.42	1.67	0.019	0.044	4565	tags=57%, list=27%, signal=78%
475	REACTOME_MRNA_DECAY_BY_5_TO_3_EXORIBONUCLEASE		15	0.49	1.67	0.025	0.044	4401	tags=47%, list=26%, signal=63%
476	REACTOME_EPH_EPHRIN_SIGNALING		87	0.3	1.67	0.016	0.044	2096	tags=36%, list=13%, signal=41%
477	REACTOME_PROCESSING_AND_ACTIVATION_OF_SUMO		9	0.6	1.67	0.021	0.044	3351	tags=56%, list=20%, signal=70%
478	REACTOME_PCNA_DEPENDENT_LONG_PATCH_BASE_EXCISION_REPAIR		19	0.48	1.67	0.027	0.045	7764	tags=95%, list=47%, signal=177%
479	REACTOME_MRNA_DECAY_BY_3_TO_5_EXORIBONUCLEASE		16	0.48	1.67	0.032	0.045	4663	tags=69%, list=28%, signal=95%
480	REACTOME_TRNA_MODIFICATION_IN_THE_MITOCHONDRION		7	0.66	1.67	0.022	0.045	1796	tags=43%, list=11%, signal=48%
481	REACTOME_ADVANCED_GLYCOSYLATION_ENDPRODUCT_RECEPTOR_SIGNALING		10	0.57	1.67	0.032	0.046	3619	tags=70%, list=22%, signal=89%
482	REACTOME_INTERLEUKIN_17_SIGNALING		68	0.33	1.66	0.011	0.046	5454	tags=59%, list=33%, signal=87%
483	REACTOME_CONSTITUTIVE_SIGNALING_BY_AKT1_E17K_IN_CANCER		25	0.42	1.66	0.031	0.046	5713	tags=68%, list=34%, signal=103%
484	REACTOME_TP53_REGULATES_TRANSCRIPTION_OF_CELL_CYCLE_GENES		47	0.35	1.66	0	0.046	5129	tags=47%, list=31%, signal=67%
485	REACTOME_EGFR_TRANSACTIVATION_BY_GASTRIN		9	0.61	1.66	0.034	0.047	4958	tags=78%, list=30%, signal=111%
486	REACTOME_ERK_MAPK_TARGETS		21	0.44	1.66	0.018	0.047	4860	tags=57%, list=29%, signal=81%
487	REACTOME_ONCOGENIC_MAPK_SIGNALING		80	0.31	1.65	0	0.048	5287	tags=59%, list=32%, signal=86%
488	REACTOME_NEGATIVE_FEEDBACK_REGULATION_OF_MAPK_PATHWAY		6	0.66	1.65	0.026	0.048	3824	tags=67%, list=23%, signal=87%
489	REACTOME_ERCC6_CSB_AND_EHMT2_G9A_POSITIVELY_REGULATE_RRNA_EXPRESSION		43	0.36	1.65	0.033	0.05	9025	tags=95%, list=54%, signal=208%
490	REACTOME_SYNTHESIS_OF_DIPHTHAMIDE_EEF2		8	0.58	1.64	0.042	0.05	5733	tags=63%, list=34%, signal=95%
491	REACTOME_SIGNAL_REGULATORY_PROTEIN_FAMILY_INTERACTIONS		12	0.52	1.64	0.017	0.05	2796	tags=50%, list=17%, signal=60%
	1 ES (Enrichment Score): Indicates the degree to which a given gene set is overrepresented at the top or bottom of a ranked list of genes, ordered by log₂ fold change. The ES is a cumulative value that increases when a gene in the ranked list belongs to the pathway under analysis and decreases when it does not. A positive ES denotes enrichment of the gene set toward the top of the ranked list, ty…
	2 NES (Normalized Enrichment Score): Represents the enrichment score normalized to the mean enrichment of random gene sets of identical size. This normalization enables comparison of enrichment levels across different gene sets or pathways. A positive NES reflects enrichment of the pathway genes at the top of the ranked list (resistant condition), while a negative NES reflects enrichment toward t…
	3 p-value: Reflects the statistical significance of the observed enrichment. A lower p-value (approaching zero) indicates that the enrichment is unlikely to occur by chance and can be considered statistically significant.
	4 FDR (False Discovery Rate): Adjusts for multiple hypothesis testing by estimating the expected proportion of false positives among the gene sets identified as significantly enriched.
